# Supplementary material for: A Comprehensive Meta-Analysis of MicroRNAs for Predicting Colorectal Cancer
Source: Medicine (Baltimore). 2016 Mar 7;95(9):e2738. doi: 10.1097/MD.0000000000002738 (PMC4782843; doi:10.1097/MD.0000000000002738)
Supplement: Supplemental Digital Content [file medi-95-e2738-s001.xlsx]

## Sheet: Sheet1
Table1 Main characteristics of the studies selected for the meta-analysis
ID	Author	Year	Country	Ethnicity	Case(N)	Control(N)	Stage	miRNA	Specimen	SEN	SPE
1	Duan FT	2013	China	Asian	31	19	I-IV	miR-133b	Tissue	0.7742	0.7895
2	Feng L	2013	China	Asian	98	50	I-IV	miR-92a	Serum	0.753	0.883
3	Feng L	2013	China	Asian	98	50	I-IV	miR-29a	Serum	0.714	0.84
4	Giraldez MD	2013	Spain	Caucasian	42	53	I-IV	miR19a,miR19b	Plasma	0.7857	0.7736
5	Giraldez MD	2013	Spain	Caucasian	42	53	I-IV	miR19a,miR19b,miR15b	Plasma	0.7857	0.7925
6	Huang ZH	2010	China	Asian	100	59	I-IV	miR-92a,miR-29a	Plasma	0.83	0.847
7	Huang ZH	2010	China	Asian	100	59	I-IV	miR-29a	Plasma	0.69	0.891
8	Huang ZH	2010	China	Asian	100	59	I-IV	miR-92a	Plasma	0.84	0.712
9	Kalimutho M	2011	Italy	Caucasian	35	40	I-IV	miR-144*	Feces	0.74	0.87
10	Kanaan Z	2012	America	Caucasian	30	30	I-IV	miR-21	Plasma	0.9	0.9
11	Kanaan Z	2013	America	Caucasian	45	26	I-IV	miR-431,miR-139-3p	Plasma	0.91	0.57
12	Kanaan Z	2013	America	Caucasian	15	26	IV	miR-331, miR-15b, miR-21	Plasma	0.93	0.74
13	Kanaan Z	2012	America	Caucasian	16	16	II-IV	miR-31, miR-135b,miR-1,miR-133a	Tissue	1	0.85
14	Koga Y	2011	Japan	Asian	197	119	I-IV	miR-17-92, miR-21, miR-135	Feces	0.741	0.79
15	Koga Y	2013	Japan	Asian	117	107	I-IV	miR-106a	Feces	0.342	0.972
16	Liu GH	2013	China	Asian	200	80	I-IV	miR-21	Serum	0.65	0.85
17	Liu GH	2013	China	Asian	200	80	I-IV	miR-92	Serum	0.655	0.825
18	Liu GH	2013	China	Asian	200	80	I-IV	miR-21,miR-92	Serum	0.68	0.912
19	Liu HS	2012	China	Asian	40	18	I-IV	miR-129-3p，miR-767-3p，miR-877*	Serum	0.7778	1
20	Liu HS	2012	China	Asian	40	18	I-IV	miR-129-3p	Serum	0.7222	0.8889
21	Liu HS	2012	China	Asian	40	18	I-IV	miR-767-3p	Serum	0.6389	1
22	Liu HS	2012	China	Asian	40	18	I-IV	miR-877*	Serum	0.8056	0.8333
23	Liu HS	2012	China	Asian	40	18	I-IV	miR-634	Serum	0.7778	0.7222
24	Luo XY	2013	Germany	Caucasian	80	144	I-IV	miR-20a	Plasma	0.5364	0.6988
25	Luo XY	2013	Germany	Caucasian	80	144	I-IV	miR-106b	Plasma	0.1921	0.94
26	Luo XY	2013	Germany	Caucasian	80	144	I-IV	miR-18a	Plasma	0.1921	0.94
27	Luo XY	2013	Germany	Caucasian	80	144	I-IV	miR-29a	Plasma	0.3046	0.904
28	Luo XY	2013	Germany	Caucasian	80	144	I-IV	miR-92a	Plasma	0.6821	0.494
29	Luo XY	2013	Germany	Caucasian	80	144	I-IV	miR-143	Plasma	0.543	0.7349
30	Luo XY	2013	Germany	Caucasian	80	144	I-IV	miR-145	Plasma	0.4305	0.747
31	Luo XY	2013	Germany	Caucasian	80	144	I-IV	miR-21	Plasma	0.5166	0.8072
32	Luo XY	2013	Germany	Caucasian	80	144	I-IV	miR-133a	Plasma	0.596	0.6386
33	Luo XY	2013	Germany	Caucasian	80	144	I-IV	miR-342-3p	Plasma	0.0464	1
34	Luo XY	2013	Germany	Caucasian	80	144	I-IV	miR-532-5p	Plasma	0.4437	0.6867
35	Luo XY	2013	Germany	Caucasian	80	144	I-IV	miR-181b	Plasma	0.3907	0.6349
36	Lv ZC	2015	China	Asian	146	60	I-IV	miR-155	Serum	0.582	0.95
37	Ng EKO	2009	China	Asian	90	50	I-IV	miR-17-3p	Plasma	0.64	0.7
38	Ng EKO	2009	China	Asian	90	50	I-IV	miR-92	Plasma	0.89	0.7
39	Ogata-Kawata H	2014	Spain	Caucasian	88	11	I-IV	miR-1246	Serum	0.955	0.91
40	Ogata-Kawata H	2014	Spain	Caucasian	88	11	I-IV	miR-23a	Serum	0.92	1
41	Omrane I	2014	France	Caucasian	25	25	I-IV	miR-135a	Tissue	0.96	0.56
42	Omrane I	2014	France	Caucasian	25	25	I-IV	miR-21	Tissue	0.68	0.72
43	Omrane I	2014	France	Caucasian	25	25	I-IV	miR-146a	Tissue	0.76	0.72
44	Omrane I	2014	France	Caucasian	25	25	I-IV	miR-147b	Tissue	0.786	0.636
45	Peng J	2015	China	Asian	32	32	II-IV	miR-145	Tissue	0.938	0.933
46	Peng J	2015	China	Asian	31	31	II-IV	miR-378*	Tissue	0.8065	0.8065
47	Phua LC	2014	Singapore	Asian	17	28	I-IV	miR-223	Feces	0.765	0.964
48	Phua LC	2014	Singapore	Asian	17	28	I-IV	miR-451	Feces	0.882	1
49	Pu XX	2010	China	Asian	103	37	I-IV	miR-221	Plasma	0.86	0.41
50	Schepeler T	2008	Denmark	Caucasian	49	10	II	miR-142-3p, miR-212, miR-151, miR-144	Tissue	0.92	0.81
51	Toiyama Y	2013	America	Caucasian	186	53	I-IV	miR-21	Serum	0.828	0.906
52	Wang B	2012	China	Asian	32	39	I-IV	miR-21	Serum	0.875	0.744
53	Wang J	2014	China	Asian	30	30	I-IV	miR-21, let-7g, miR-31, miR-92a, miR-181b, miR-203	Serum	0.833	0.967
54	Wang J	2014	China	Asian	83	59	I-IV	miR-21, let-7g, miR-31, miR-92a, miR-181b, miR-203	Serum	0.964	0.881
55	Wang QF	2012	China	Asian	90	58	I-IV	miR-601,miR-760	Plasma	0.833	0.691
56	Wang QF	2012	China	Asian	90	58	I-IV	miR-601	Plasma	0.692	0.724
57	Wang QF	2012	China	Asian	90	58	I-IV	miR-760	Plasma	0.8	0.724
58	Wang QF	2012	China	Asian	90	58	I-IV	miR-92a,miR-29a,miR-760	Plasma	0.833	0.931
59	Wang SY	2013	China	Asian	55	57	I-IV	miR-409-3p, miR-7 and miR-93	Plasma	0.91	0.88
60	Wang SY	2013	China	Asian	55	57	I-III	miR-409-3p, miR-7 and miR-93	Plasma	0.85	0.88
61	Wang SY	2013	China	Asian	55	57	IV	miR-409-3p, miR-7 and miR-93	Plasma	0.96	0.88
62	Wang SY	2013	China	Asian	55	57	I-IV	miR-409-3p, miR-7 and miR-93	Plasma	0.9	0.96
63	Wang SY	2013	China	Asian	55	57	I-III	miR-409-3p, miR-7 and miR-93	Plasma	0.85	0.96
64	Wang SY	2013	China	Asian	55	57	IV	miR-409-3p, miR-7 and miR-93	Plasma	0.95	0.96
65	Wang SY	2013	China	Asian	22	27	I-IV	miR-409-3p, miR-7 and miR-93	Plasma	0.82	0.89
66	Wu CW	2014	China	Asian	104	109	I-IV	miR-135b	Feces	0.78	0.68
67	Wu CW	2012	China	Asian	88	101	I-IV	miR-21	Feces	0.557	0.733
68	Wu CW	2012	China	Asian	88	101	I-IV	miR-92a	Feces	0.716	0.733
69	Wu XB	2015	China	Asian	28	28	II-III	miR-1	Tissue	0.7857	0.7857
70	Wu XB	2015	China	Asian	28	28	II-III	miR-374b	Tissue	0.7143	0.7143
71	Wu XB	2015	China	Asian	28	28	I-III	miR-1	Tissue	0.741	0.852
72	Wu XB	2015	China	Asian	28	28	I-III	miR-145	Tissue	0.926	0.852
73	Wu XB	2015	China	Asian	28	28	I-III	miR145*	Tissue	0.852	0.852
74	Wu XB	2015	China	Asian	28	28	I-III	miR-4510	Tissue	0.815	0.729
75	Wu XB	2015	China	Asian	28	28	I-III	miR-99b	Tissue	0.741	0.704
76	Wu XB	2015	China	Asian	28	28	I-III	miR-4469	Tissue	0.63	0.741
77	Xu LL	2014	China	Asian	88	40	I-IV	miR-375	Plasma	0.7692	0.6463
78	Xu LL	2014	China	Asian	88	40	I-IV	miR-375, miR-150, miR-125b	Tissue	0.7692	0.7262
79	Xu XH	2014	China	Asian	15	15	II	miR-374a	Tissue	0.9333	0.6667
80	Xu XH	2014	China	Asian	13	13	III	miR-4634	Tissue	0.75	0.8333
81	Xu XH	2014	China	Asian	3	3	IV	miR-516a-5p	Tissue	1	0.6667
82	Yong FL	2013	Malaysia	Asian	112	50	I-IV	miR-193a-3p	Blood	1	0.562
83	Yong FL	2013	Malaysia	Asian	112	50	I-IV	miR-23a	Blood	0.943	0.531
84	Yong FL	2013	Malaysia	Asian	112	50	I-IV	miR-338-5p	Blood	0.814	0.75
85	Yong FL	2013	Malaysia	Asian	112	50	I-IV	miR-193a-3p, miR-23a	Blood	0.743	0.812
86	Yong FL	2013	Malaysia	Asian	112	50	I-IV	miR-193a-3p, miR-338-5p	Blood	0.943	0.656
87	Yong FL	2013	Malaysia	Asian	112	50	I-IV	miR-23a, miR-338-5p	Blood	0.814	0.75
88	Yong FL	2013	Malaysia	Asian	112	50	I-IV	miR-193a-3p, miR-23a, miR-338-5p	Blood	0.8	0.844
89	Zanutto S	2013	Italy	Caucasian	29	29	I-IV	miR-21	Plasma	0.7	0.52
90	Zanutto S	2013	Italy	Caucasian	29	29	I-IV	miR-378	Plasma	0.65	0.74
91	Zhang GJ	2013	China	Asian	78	86	I-IV	miR-200c	Plasma	0.641	0.733
92	Zhang GJ	2013	China	Asian	78	86	I-IV	miR-18a	Plasma	0.731	0.791
93	Zhang LJ	2013	China	Asian	50	47	I-IV	miR-106a	Plasma	0.623	0.682
94	Zheng G	2014	China	Asian	160	94	I-IV	miR-19a-3p,miR-92a-3p,miR-223-3p,miR-422a	Serum	0.95	0.94
95	Zheng G	2014	China	Asian	160	94	I-IV	miR-19a-3p	Serum	0.78	0.86
96	Zheng G	2014	China	Asian	160	94	I-IV	miR-92a-3p	Serum	0.82	0.85
97	Zheng G	2014	China	Asian	160	94	I-IV	miR-223-3p	Serum	0.84	0.85
98	Zheng G	2014	China	Asian	160	94	I-IV	miR-422a	Serum	0.8	0.82
99	Zheng G	2014	China	Asian	19	117	I	miR-19a-3p,miR-92a-3p,miR-223-3p,miR-422a	Serum	0.9	0.93
100	Zheng G	2014	China	Asian	31	117	II	miR-19a-3p,miR-92a-3p,miR-223-3p,miR-422a	Serum	0.85	0.94
101	Zheng G	2014	China	Asian	46	117	III	miR-19a-3p,miR-92a-3p,miR-223-3p,miR-422a	Serum	0.97	0.92
102	Zheng G	2014	China	Asian	21	117	IV	miR-19a-3p,miR-92a-3p,miR-223-3p,miR-422a	Serum	1	0.935
103	Zheng G	2014	China	Asian	117	102	I-IV	miR-19a-3p,miR-92a-3p,miR-223-3p,miR-422a	Serum	0.843	0.916
N: number; miRNA/miR: microRNA; SEN: Sensitivity; SPE: Specificity
